# Supplementary material for: Transcriptomic and Metatranscriptomic Analyses Provide New Insights into the Response of the Pea Aphid Acyrthosiphon pisum (Hemiptera: Aphididae) to Acetamiprid
Source: Insects. 2024 Apr 15;15(4):274. doi: 10.3390/insects15040274 (PMC11050337; doi:10.3390/insects15040274)
Supplement: Supplementary file 1 [file insects-15-00274-s001.zip]

Archive with 1 entries (1 files):
- insects-2947461-supplementary.pdf
